# Supplementary material for: Multiple Stochastic Parameters Influence Genome Dynamics in a Heterozygous Diploid Eukaryotic Model
Source: J Fungi (Basel). 2022 Jun 21;8(7):650. doi: 10.3390/jof8070650 (PMC9323731; doi:10.3390/jof8070650)
Supplement: Supplementary file 1 [file jof-08-00650-s001.zip]

Archive with 8 entries (7 files):
- Supplementary_Materials/
- Supplementary_Materials/TableS1_BFP-GFP-ReportSysVerif.xlsx
- Supplementary_Materials/Table S2_Strains.xlsx
- __MACOSX/Supplementary_Materials/._Table S2_Strains.xlsx
- Supplementary_Materials/Table S3_Primers.xlsx
- __MACOSX/Supplementary_Materials/._Table S3_Primers.xlsx
- Supplementary_Materials/FigureS1_Marton_et_al_PlosBiology.tiff
- __MACOSX/Supplementary_Materials/._FigureS1_Marton_et_al_PlosBiology.tiff
