# Supplementary material for: Multiple Stochastic Parameters Influence Genome Dynamics in a Heterozygous Diploid Eukaryotic Model
Source: J Fungi (Basel). 2022 Jun 21;8(7):650. doi: 10.3390/jof8070650 (PMC9323731; doi:10.3390/jof8070650)
Supplement: Supplementary file 1 [file jof-08-00650-s001.zip › Supplementary_Materials/TableS1_BFP-GFP-ReportSysVerif.xlsx]

## Sheet: TableS1
Strain	Loc. BFP/GFP Sys. (Chr)	Condition	Percentage of Population		Frequency			Fold Changes
			B+	G+	B+	G+	Total			BG Collection Avg
CEC5785	1L	YPD	0.0061	0.0293	6.1e-05	0.000293	0.000354	4.3		9.08929
		HS	0.0092	0.143	9.2e-05	0.00143	0.00152
CEC5787	1L	YPD	0.0451	0.0042	0.000451	4.2e-05	0.000493	5.78		Het Strains Avg
		HS	0.0516	0.2335	0.000516	0.00234	0.00285			19.0665
CEC5791	1R	YPD	0.056	0.007	0.00056	7e-05	0.00063	14.71
		HS	0.6376	0.2891	0.00638	0.00289	0.00927			All Strains Avg
CEC5753	2L	YPD	0.048	0.064	0.00048	0.00064	0.00112	3.21		14.5587
		HS	0.14	0.22	0.0014	0.0022	0.0036
CEC5761	2R	YPD	0.027	0.029	0.00027	0.00029	0.00056	2.21
		HS	0.086	0.038	0.00086	0.00038	0.00124
CEC5825	2R	YPD	0.0398	0.0239	0.000398	0.000239	0.000637	15.2
		HS	0.5908	0.3773	0.00591	0.00377	0.00968
CEC5754	3L	YPD	0.19	0.074	0.0019	0.00074	0.00264	2.84
		HS	0.64	0.11	0.0064	0.0011	0.0075
CEC5769	3L	YPD	0.039	0.0015	0.00039	1.5e-05	0.000405	11.36
		HS	0.42	0.04	0.0042	0.0004	0.0046
CEC5762	3R	YPD	0.011	0.054	0.00011	0.00054	0.00065	2.08
		HS	0.035	0.1	0.00035	0.001	0.00135
CEC5777	3R	YPD	0.014	0.0025	0.00014	2.5e-05	0.000165	9.58
		HS	0.14	0.018	0.0014	0.00018	0.00158
CEC5755	4L	YPD	0.0008	0.0002	8e-06	1.7e-06	9.7e-06	8.97
		HS	0.0053	0.0034	5.3e-05	3.4e-05	8.7e-05
CEC5770	4L	YPD	0.0005	0.0002	4.9e-06	1.6e-06	6.5e-06	13.38
		HS	0.0064	0.0023	6.4e-05	2.3e-05	8.7e-05
CEC5778	4R	YPD	0.042	0.016	0.00042	0.00016	0.00058	3.1
		HS	0.06	0.12	0.0006	0.0012	0.0018
CEC5771	5L	YPD	0.034	0.0004	0.00034	4e-06	0.000344	7.44
		HS	0.24	0.016	0.0024	0.00016	0.00256
CEC5839	5L	YPD	0.1261	0.0017	0.00126	1.7e-05	0.00128	5.81
		HS	0.5992	0.1432	0.00599	0.00143	0.00742
CEC5795	5R	YPD	0.0479	0.0185	0.000479	0.000185	0.000664	21.71
		HS	0.8467	0.595	0.00847	0.00595	0.0144
CEC5805	6L	YPD	0.0431	0.0116	0.000431	0.000116	0.000547	19.67
		HS	0.8178	0.2581	0.00818	0.00258	0.0108
CEC5780	7R	YPD	0.018	0.0006	0.00018	6e-06	0.000186	7.74
		HS	0.13	0.014	0.0013	0.00014	0.00144
CEC5817	RL	YPD	0.0171	0.0036	0.000171	3.6e-05	0.000207	7.76
		HS	0.0425	0.1181	0.000425	0.00118	0.00161
CEC5766	RR	YPD	0.059	0.007	0.00059	7e-05	0.00066	7.12
		HS	0.41	0.06	0.0041	0.0006	0.0047
CEC5854	2L	YPD	0.0074	0.0002	7.4e-05	2e-06	7.6e-05	43.8
		HS	0.3298	0.0031	0.0033	3.1e-05	0.00333
CEC5855	2L	YPD	0.0101	0.0009	0.000101	9e-06	0.00011	14.47
		MMS	0.1466	0.0126	0.00147	0.000126	0.00159
CEC5856	2L	YPD	0.0424	0.0031	0.000424	3.1e-05	0.000455	3.24
		HS	0.0686	0.0788	0.000686	0.000788	0.00147
CEC5857	2L	YPD	0.0025	0.0038	2.5e-05	3.8e-05	6.3e-05	13.9
		HS	0.0116	0.076	0.000116	0.00076	0.000876
CEC5858	2L	YPD	0.0189	0.0003	0.000189	3e-06	0.000192	5.14
		MMS	0.0907	0.0079	0.000907	7.9e-05	0.000986
CEC5859	2L	YPD	0.0105	0.2076	0.000105	0.00208	0.00218	3.14
		HS	0.0066	0.6786	6.6e-05	0.00679	0.00685
CEC5861	2L	YPD	0.015	0.0005	0.00015	5e-06	0.000155	16.5
		MMS	0.2545	0.0012	0.00255	1.2e-05	0.00256
CEC5862	2L	YPD	0.0078	0.0028	7.8e-05	2.8e-05	0.000106	5.68
		MMS	0.0534	0.0068	0.000534	6.8e-05	0.000602
CEC5863	2L	YPD	0.006	0.0092	6e-05	9.2e-05	0.000152	22.05
		HS	0.3173	0.0178	0.00317	0.000178	0.00335
CEC5864	2R	YPD	0.0048	0.0071	4.8e-05	7.1e-05	0.000119	3.17
		MMS	0.0102	0.0275	0.000102	0.000275	0.000377
CEC5866	2R	YPD	0.0287	0.0005	0.000287	5e-06	0.000292	2.17
		HS	0.0562	0.0072	0.000562	7.2e-05	0.000634
CEC5867	2R	YPD	0.0145	0.0001	0.000145	1e-06	0.000146	3.01
		HS	0.0419	0.002	0.000419	2e-05	0.000439
CEC5870	2R	YPD	0.0117	0.0245	0.000117	0.000245	0.000362	8.88
		HS	0.1603	0.1611	0.0016	0.00161	0.00321
CEC5871	2R	YPD	0.0221	0.0007	0.000221	7e-06	0.000228	19.67
		MMS	0.4436	0.0049	0.00444	4.9e-05	0.00449
CEC5872	2R	YPD	0.0035	0.0005	3.5e-05	5e-06	4e-05	103.05
		HS	0.2967	0.1155	0.00297	0.00116	0.00412
CEC5873	2R	YPD	0.005	0.0035	5e-05	3.5e-05	8.5e-05	9
		MMS	0.0608	0.0157	0.000608	0.000157	0.000765
CEC5874	5L	YPD	0.0056	0.0004	5.6e-05	4e-06	6e-05	27.1
		MMS	0.162	0.0006	0.00162	6e-06	0.00163
CEC5875	5L	YPD	0.0011	0.0021	1.1e-05	2.1e-05	3.2e-05	124.69
		HS	0.2129	0.1861	0.00213	0.00186	0.00399
CEC5876	5L	YPD	0.0049	0.0079	4.9e-05	7.9e-05	0.000128	3.94
		MMS	0.0323	0.0181	0.000323	0.000181	0.000504
CEC5877	5L	YPD	0.0087	0.0023	8.7e-05	2.3e-05	0.00011	29.23
		HS	0.0906	0.2309	0.000906	0.00231	0.00322
CEC5878	5L	YPD	0.005	0.0006	5e-05	6e-06	5.6e-05	7.38
		MMS	0.0371	0.0042	0.000371	4.2e-05	0.000413
CEC5879	5L	YPD	0.0083	0.0029	8.3e-05	2.9e-05	0.000112	3.71
		HS	0.0408	0.0008	0.000408	8e-06	0.000416
CEC5880	5L	YPD	0.0078	0.0186	7.8e-05	0.000186	0.000264	5.49
		HS	0.1383	0.0067	0.00138	6.7e-05	0.00145
CEC5881	5L	YPD	0.0055	0.0111	5.5e-05	0.000111	0.000166	8.39
		MMS	0.1268	0.0125	0.00127	0.000125	0.00139
CEC5882	5L	YPD	0.0067	0.0165	6.7e-05	0.000165	0.000232	2.25
		MMS	0.0325	0.0198	0.000325	0.000198	0.000523
CEC5883	5L	YPD	0.0386	0.0008	0.000386	8e-06	0.000394	6.68
		MMS	0.2613	0.0017	0.00261	1.7e-05	0.00263
	* Conditions; YPD-control, HS-Heat shock or MMS-methyl methanesulfonate
	B+: BFP monofluorescent population, G+: GFP monofluorescent population
