# Supplementary material for: Multiple Stochastic Parameters Influence Genome Dynamics in a Heterozygous Diploid Eukaryotic Model
Source: J Fungi (Basel). 2022 Jun 21;8(7):650. doi: 10.3390/jof8070650 (PMC9323731; doi:10.3390/jof8070650)
Supplement: Supplementary file 1 [file jof-08-00650-s001.zip › Supplementary_Materials/Table S2_Strains.xlsx]

## Sheet: Table S2-Strain
Strain		Genotype	Location of BFP-HIS1/GFP-ARG4	Reference
C. albicans	SN148	arg4∆/arg4∆ leu2∆/leu2∆ his1∆/his1∆ ura3::λimm434/ura3∆::λimm434 iro1∆::λimm434/iro1∆::λimm434	-	(1)
	CEC5753	SN148 Ca22chr2_C_albicans_SC5314:252055 to 252382::PTDH3-GFP-CdARG4/PTDH3-BFP-CdHIS1 RPS1::CIp-BC-URA3/CIp-CmLEU2	Chr2L	(2)
	CEC5754	SN148 Ca22chr3_C_albicans_SC5314:129967 to 130211::PTDH3-GFP-CdARG4/PTDH3-BFP-CdHIS1 RPS1::CIp-BC-URA3/CIp-CmLEU2	Chr3L	(2)
	CEC5755	SN148 Ca22chr4_C_albicans_SC5314:128561 to 129559::PTDH3-GFP-CdARG4/PTDH3-BFP-CdHIS1 RPS1::CIp-BC-URA3/CIp-CmLEU2	Chr4L	(2)
	CEC5761	SN148 Ca22chr2_C_albicans_SC5314:2007084 to 2007290::PTDH3-GFP-CdARG4/PTDH3-BFP-CdHIS1 RPS1::CIp-BC-URA3/CIp-CmLEU2	Chr2R	(2)
	CEC5762	SN148 Ca22chr3_C_albicans_SC5314:1726068 to 1726326::PTDH3-GFP-CdARG4/PTDH3-BFP-CdHIS1 RPS1::CIp-BC-URA3/CIp-CmLEU2	Chr3R	(2)
	CEC5766	SN148 Ca22chrR_C_albicans_SC5314:2085021 to 2085583::PTDH3-GFP-CdARG4/PTDH3-BFP-CdHIS1 RPS1::CIp-BC-URA3/CIp-CmLEU2	ChrRR	(2)
	CEC5769	SN148 Ca22chr3_C_albicans_SC5314:129967 to 130211::PTDH3-GFP-CdARG4/PTDH3-BFP-CdHIS1 RPS1::CIp-BC-URA3/CIp-CmLEU2	Chr3L	(2)
	CEC5770	SN148 Ca22chr4_C_albicans_SC5314:128561 to 129559::PTDH3-GFP-CdARG4/PTDH3-BFP-CdHIS1 RPS1::CIp-BC-URA3/CIp-CmLEU2	Chr4L	(2)
	CEC5771	SN148 Ca22chr5_C_albicans_SC5314:115379 to 115802::PTDH3-GFP-CdARG4/PTDH3-BFP-CdHIS1 RPS1::CIp-BC-URA3/CIp-CmLEU2	Chr5L	(2)
	CEC5777	SN148 Ca22chr3_C_albicans_SC5314:1726068 to 1726326::PTDH3-GFP-CdARG4/PTDH3-BFP-CdHIS1 RPS1::CIp-BC-URA3/CIp-CmLEU2	Chr3R	(2)
	CEC5778	SN148 Ca22chr4_C_albicans_SC5314:1452791 to 1453180::PTDH3-GFP-CdARG4/PTDH3-BFP-CdHIS1 RPS1::CIp-BC-URA3/CIp-CmLEU2	Chr4R	(2)
	CEC5780	SN148 Ca22chr7_C_albicans_SC5314:911053 to 911347::PTDH3-GFP-CdARG4/PTDH3-BFP-CdHIS1 RPS1::CIp-BC-URA3/CIp-CmLEU2	Chr7R	(2)
	CEC5785	SN148 Ca22chr1_C_albicans_SC5314:145484 to 145771::PTDH3-GFP-CdARG4/PTDH3-BFP-CdHIS1 Ca22chr4_C_albicans_SC5314:776480 to 777156::BC-URA3-CmLEU2	Chr1L	(2)
	CEC5787	SN148 Ca22chr1_C_albicans_SC5314:145484 to 145771::PTDH3-GFP-CdARG4/PTDH3-BFP-CdHIS1 Ca22chr4_C_albicans_SC5314:776480 to 777156::BC-URA3-CmLEU2	Chr1L	(2)
	CEC5791	SN148 Ca22chr1_C_albicans_SC5314:3109738 to 3110154::PTDH3-GFP-CdARG4/PTDH3-BFP-CdHIS1 Ca22chr4_C_albicans_SC5314:776480 to 777156::BC-URA3-CmLEU2	Chr1R	(2)
	CEC5795	SN148 Ca22chr5_C_albicans_SC5314:1083848 to 1084278::PTDH3-GFP-CdARG4/PTDH3-BFP-CdHIS1 RPS1/RPS1::CIp-CmLEU2-BC-URA3	Chr5R	(2)
	CEC5805	SN148 Ca22chr6_C_albicans_SC5314:156134 to 156430::PTDH3-GFP-CdARG4/PTDH3-BFP-CdHIS1 RPS1/RPS1::CIp-CmLEU2-BC-URA3	Chr6L	(2)
	CEC5817	SN148 Ca22chrR_C_albicans_SC5314:79361 to 79780::PTDH3-GFP-CdARG4/PTDH3-BFP-CdHIS1 RPS1/RPS1::CIp-CmLEU2-BC-URA3	ChrRL	(2)
	CEC5825	SN148 Ca22chr2_C_albicans_SC5314:2007084 to 2007475::PTDH3-GFP-CdARG4/PTDH3-BFP-CdHIS1 RPS1/RPS1::CIp-CmLEU2-BC-URA3	Chr2R	(2)
	CEC5839	SN148 Ca22chr5_C_albicans_SC5314:115379 to 115802::PTDH3-GFP-CdARG4/PTDH3-BFP-CdHIS1 RPS1/RPS1::CIp-CmLEU2-BC-URA3	Chr5L	(2)
	SN95	arg4∆/arg4∆ his1∆/his1∆ URA3/ura3∆::λimm434 IRO1/iro1∆::λimm434	-	(1)
	CEC5854	SN95 Ca22chr2_C_albicans_SC5314:252055 to 252382::PTDH3-GFP-CdARG4/PTDH3-BFP-CdHIS1 RPS1/RPS1::CIp-CmLEU2-BC-URA3	Chr2L	This study
	CEC5855	SN95 Ca22chr2_C_albicans_SC5314:252055 to 252382::PTDH3-GFP-CdARG4/PTDH3-BFP-CdHIS1 RPS1/RPS1::CIp-CmLEU2-BC-URA3	Chr2L	This study
	CEC5856	SN95 Ca22chr2_C_albicans_SC5314:252055 to 252382::PTDH3-GFP-CdARG4/PTDH3-BFP-CdHIS1 RPS1/RPS1::CIp-CmLEU2-BC-URA3	Chr2L	This study
	CEC5857	SN95 Ca22chr2_C_albicans_SC5314:252055 to 252382::PTDH3-GFP-CdARG4/PTDH3-BFP-CdHIS1 RPS1/RPS1::CIp-CmLEU2-BC-URA3	Chr2L	This study
	CEC5858	SN95 Ca22chr2_C_albicans_SC5314:252055 to 252382::PTDH3-GFP-CdARG4/PTDH3-BFP-CdHIS1 RPS1/RPS1::CIp-CmLEU2-BC-URA3	Chr2L	This study
	CEC5859	SN95 Ca22chr2_C_albicans_SC5314:252055 to 252382::PTDH3-GFP-CdARG4/PTDH3-BFP-CdHIS1 RPS1/RPS1::CIp-CmLEU2-BC-URA3	Chr2L	This study
	CEC5861	SN95 Ca22chr2_C_albicans_SC5314:252055 to 252382::PTDH3-GFP-CdARG4/PTDH3-BFP-CdHIS1 RPS1/RPS1::CIp-CmLEU2-BC-URA3	Chr2L	This study
	CEC5862	SN95 Ca22chr2_C_albicans_SC5314:252055 to 252382::PTDH3-GFP-CdARG4/PTDH3-BFP-CdHIS1 RPS1/RPS1::CIp-CmLEU2-BC-URA3	Chr2L	This study
	CEC5863	SN95 Ca22chr2_C_albicans_SC5314:252055 to 252382::PTDH3-GFP-CdARG4/PTDH3-BFP-CdHIS1 RPS1/RPS1::CIp-CmLEU2-BC-URA3	Chr2L	This study
	CEC5864	SN95 Ca22chr2_C_albicans_SC5314:2007084 to 2007290::PTDH3-GFP-CdARG4/PTDH3-BFP-CdHIS1 RPS1/RPS1::CIp-CmLEU2-BC-URA3	Chr2R	This study
	CEC5866	SN95 Ca22chr2_C_albicans_SC5314:2007084 to 2007290::PTDH3-GFP-CdARG4/PTDH3-BFP-CdHIS1 RPS1/RPS1::CIp-CmLEU2-BC-URA3	Chr2R	This study
	CEC5867	SN95 Ca22chr2_C_albicans_SC5314:2007084 to 2007290::PTDH3-GFP-CdARG4/PTDH3-BFP-CdHIS1 RPS1/RPS1::CIp-CmLEU2-BC-URA3	Chr2R	This study
	CEC5870	SN95 Ca22chr2_C_albicans_SC5314:2007084 to 2007290::PTDH3-GFP-CdARG4/PTDH3-BFP-CdHIS1 RPS1/RPS1::CIp-CmLEU2-BC-URA3	Chr2R	This study
	CEC5871	SN95 Ca22chr2_C_albicans_SC5314:2007084 to 2007290::PTDH3-GFP-CdARG4/PTDH3-BFP-CdHIS1 RPS1/RPS1::CIp-CmLEU2-BC-URA3	Chr2R	This study
	CEC5872	SN95 Ca22chr2_C_albicans_SC5314:2007084 to 2007290::PTDH3-GFP-CdARG4/PTDH3-BFP-CdHIS1 RPS1/RPS1::CIp-CmLEU2-BC-URA3	Chr2R	This study
	CEC5873	SN95 Ca22chr2_C_albicans_SC5314:2007084 to 2007290::PTDH3-GFP-CdARG4/PTDH3-BFP-CdHIS1 RPS1/RPS1::CIp-CmLEU2-BC-URA3	Chr2R	This study
	CEC5874	SN95 Ca22chr5_C_albicans_SC5314:115379 to 115802::PTDH3-GFP-CdARG4/PTDH3-BFP-CdHIS1 RPS1/RPS1::CIp-CmLEU2-BC-URA3	Chr5L	This study
	CEC5875	SN95 Ca22chr5_C_albicans_SC5314:115379 to 115802::PTDH3-GFP-CdARG4/PTDH3-BFP-CdHIS1 RPS1/RPS1::CIp-CmLEU2-BC-URA3	Chr5L	This study
	CEC5876	SN95 Ca22chr5_C_albicans_SC5314:115379 to 115802::PTDH3-GFP-CdARG4/PTDH3-BFP-CdHIS1 RPS1/RPS1::CIp-CmLEU2-BC-URA3	Chr5L	This study
	CEC5877	SN95 Ca22chr5_C_albicans_SC5314:115379 to 115802::PTDH3-GFP-CdARG4/PTDH3-BFP-CdHIS1 RPS1/RPS1::CIp-CmLEU2-BC-URA3	Chr5L	This study
	CEC5878	SN95 Ca22chr5_C_albicans_SC5314:115379 to 115802::PTDH3-GFP-CdARG4/PTDH3-BFP-CdHIS1 RPS1/RPS1::CIp-CmLEU2-BC-URA3	Chr5L	This study
	CEC5879	SN95 Ca22chr5_C_albicans_SC5314:115379 to 115802::PTDH3-GFP-CdARG4/PTDH3-BFP-CdHIS1 RPS1/RPS1::CIp-CmLEU2-BC-URA3	Chr5L	This study
	CEC5880	SN95 Ca22chr5_C_albicans_SC5314:115379 to 115802::PTDH3-GFP-CdARG4/PTDH3-BFP-CdHIS1 RPS1/RPS1::CIp-CmLEU2-BC-URA3	Chr5L	This study
	CEC5881	SN95 Ca22chr5_C_albicans_SC5314:115379 to 115802::PTDH3-GFP-CdARG4/PTDH3-BFP-CdHIS1 RPS1/RPS1::CIp-CmLEU2-BC-URA3	Chr5L	This study
	CEC5882	SN95 Ca22chr5_C_albicans_SC5314:115379 to 115802::PTDH3-GFP-CdARG4/PTDH3-BFP-CdHIS1 RPS1/RPS1::CIp-CmLEU2-BC-URA3	Chr5L	This study
	CEC5883	SN95 Ca22chr5_C_albicans_SC5314:115379 to 115802::PTDH3-GFP-CdARG4/PTDH3-BFP-CdHIS1 RPS1/RPS1::CIp-CmLEU2-BC-URA3	Chr5L	This study
	CEC5838	SN148 Ca22chr5_C_albicans_SC5314:115379 to 115802::PTDH3-GFP-CdARG4/PTDH3-BFP-CdHIS1	Chr5L	This study
	CEC5884	SN148 Ca22chr5_C_albicans_SC5314:115379 to 115802::PTDH3-GFP-CdARG4/PTDH3-BFP-CdHIS1 GAL1/gal1Δ::URA3	Chr5L	This study
	CEC5885	SN148 Ca22chr5_C_albicans_SC5314:115379 to 115802::PTDH3-GFP-CdARG4/PTDH3-BFP-CdHIS1 GAL1/gal1Δ::URA3	Chr5L	This study
E. coli	ECC596	pCRBluntII-PTDH3-GFP-ARG4	-	(3)
	ECC727	pCRBluntII-PTDH3-BFP-CdHIS1	-	(3)
	ECC1449	pV1093	-	(4)
	ECC68	pFA-URA3	-	(5)
		(1) Noble et al. 2005
		(2) Marton et al. in modification
		(3) Loll-Krippleber et al. 2015
		(4) Vyas et al. 2015
		(5) Gola et al. 2003
