# Supplementary material for: Multiple Stochastic Parameters Influence Genome Dynamics in a Heterozygous Diploid Eukaryotic Model
Source: J Fungi (Basel). 2022 Jun 21;8(7):650. doi: 10.3390/jof8070650 (PMC9323731; doi:10.3390/jof8070650)
Supplement: Supplementary file 1 [file jof-08-00650-s001.zip › Supplementary_Materials/Table S3_Primers.xlsx]

## Sheet: TableS3- Primers
Primer Name	Sequence	Usage
K7_BFP-GFP_Chr2_Left_F	ATCTCCTTCCTCCTCCACCTCTTAGTCTTAGTCTTCTAACCGTGATAGTCAACAATTAGTACCATTGTTCTATTCCTTCATGACGTTATTTCTTTCCTGACAGGAAACAGCTATGACC	For production of transformation cassettes, Collection of strains bearing BFP/GFP System on all chromosomes both arms
K7_BFP-GFP_Chr2_Left_R	ACAACGACGACGCCGTGGACAATACACGGAGTATTATTGAACGCCGAACAAATTACTTTGAGAATGTATGTTTAAAACTTTGCAGCTGCAACCTACAATGGTTTTCCCAGTCACGACG	For production of transformation cassettes, Collection of strains bearing BFP/GFP System on all chromosomes both arms
K7_BFP-GFP_Chr5_Left_F	TTTATAATATCAATGGGGGAAATGTACGTCATAAATGATATCTCTTCAATACTGTTCAGATTGTACAATTGCGAAATCTGTACGCAACTGTCATATTACACAGGAAACAGCTATGACC	For production of transformation cassettes, Collection of strains bearing BFP/GFP System on all chromosomes both arms
K7_BFP-GFP_Chr5_Left_R	TTATTTCCTCTTTAGTCCAATTTTGTTATTGTTGTTATTTAATTAACTTAACTAATTAAGTAACCACAATAATACTAGTGGTGACGACAGCGGAAGTGGAGTTTTCCCAGTCACGACG	For production of transformation cassettes, Collection of strains bearing BFP/GFP System on all chromosomes both arms
Verif_K7_BFP-GFP_C2_Left_F	TTGGTTCATTGGCGGTGGTA	5' verification of integration, Collection of strains bearing BFP/GFP System on all chromosomes both arms
Verif_K7_BFP-GFP_C2_Right_F	AAACATGCACCACGAGGGAT	5' verification of integration, Collection of strains bearing BFP/GFP System on all chromosomes both arms
Verif_K7_BFP-GFP_C5_Left_F	TTCTTGTTTCGCCAAGCTGC	5' verification of integration, Collection of strains bearing BFP/GFP System on all chromosomes both arms
Verif_K7_BFP-GFP_C2_Left_R	AAATGGGATTGTGGAGGGTG	3' verification of integration, Collection of strains bearing BFP/GFP System on all chromosomes both arms
Verif_K7_BFP-GFP_C2_Right_R	TGTCGCCGAACGCAATCTAT	3' verification of integration, Collection of strains bearing BFP/GFP System on all chromosomes both arms
Verif_K7_BFP-GFP_C5_Left_R	ACTTGATCACCAAACGGGCA	3' verification of integration, Collection of strains bearing BFP/GFP System on all chromosomes both arms
sgRNA-Chr2L-F	GGAAAGAAATAACGTCATGAGTTTTAGAGCTAGAAATAGCAAGTTAAA	Guide RNA primers for CRISPR cas9, in red is the target sequence
SNR52-Chr2L-R	TCATGACGTTATTTCTTTCCCAAATTAAAAATAGTTTACGCAAGTC	Guide RNA primers for CRISPR cas9, in red is the target sequence
sgRNA-Chr2R-F	TTGCAAAGATTACTAGGATAGTTTTAGAGCTAGAAATAGCAAGTTAAA	Guide RNA primers for CRISPR cas9, in red is the target sequence
SNR52-Chr2R-R	TATCCTAGTAATCTTTGCAACAAATTAAAAATAGTTTACGCAAGTC	Guide RNA primers for CRISPR cas9, in red is the target sequence
newK7_BGcol_C2L_cas9_F	TGTTTTAGATTCTAACTTAAACCTCCTTACTCATTACTCTTTCATTTTCTATCATTTCTTGGATGTGACTAAAAATCTTACCACCACCGCCATCTCCTTCCAGGAAACAGCTATGACC	For production of transformation cassettes, Collection of strains bearing BFP/GFP System on all chromosomes both arms
newK7_BGcol_C2R_cas9_R	AGATGTGAACACTTGGGACCACTACTTTGTGTATTTTCGTGAGTAATCGGCACTGATCCCGAATTATTCGTACAAAGGCTTACTTGTTATGAGCATCCACGTTTTCCCAGTCACGACG	For production of transformation cassettes, Collection of strains bearing BFP/GFP System on all chromosomes both arms
sgRNA-Chr5L-F	TTATGCATATAATATATCTCGTTTTAGAGCTAGAAATAGCAAGTTAAA	Guide RNA primers for CRISPR cas9, in red is the target sequence
SNR52-Chr5L-R	GAGATATATTATATGCATAACAAATTAAAAATAGTTTACGCAAGTC	Guide RNA primers for CRISPR cas9, in red is the target sequence
SNR52_F1	AAGAAAGAAAGAAAACCAGGAGTGAA	Construction of guide RNA primers for CRISPR cas9, Forward primer for amplification of SNR52 promoter
sgRNA_R2	ACAAATATTTAAACTCGGGACCTGG	Construction of guide RNA primers for CRISPR cas9, Reverse primer for amplification of sgRNA scaffold
sgRNA_N3	GCAGCTCAGTGATTAAGAGTAAAGATGG	Construction of guide RNA primers for CRISPR cas9, Forward and reverse nested primers for third round PCR for construction of sgRNA expression cassette
SNR52_N3	GCGGCCGCAAGTGATTAGACT	Construction of guide RNA primers for CRISPR cas9, Forward and reverse nested primers for third round PCR for construction of sgRNA expression cassette
CaCas9/for	ATCTCATTAGATTTGGAACTTGTGGGTT	Forward and reverse primers for amplification of CaCas9 cassette
CaCas9/rev	TTCGAGCGTCCCAAAACCTTCT	Forward and reverse primers for amplification of CaCas9 cassette
GFP-end-F	CCAATTGGTGATGGTCC	GFP integration verification
GFP_Rev	CGGAGACAGAAAATTTGTGACC	Used to validate 5' junction when integrating pTDH3-ARG4-GFP cassettes, internal oligo.
TDH3p-BFP-R	TCTTTAATCAATTCAGACATTTTAATAAAGCTTCTGCAGG	Used to validate 5' junction when integrating pTDH3-HIS1-BFP cassettes, internal oligo.
CdHIS1-detect-R	TGCCCTTCTACCTGGAGTAATGGT	Used to validate 3' junction when integrating pTDH3-HIS1-BFP cassettes, internal oligo.
CipUL	ATACTACTGAAAATTTCCTGACTTTC	Used to validate integrating at RPS1 locus.
CIpUR	ATTACTATTTACAATCAAAGGTGGTC	Used to validate integrating at RPS1 locus.
CaGAL1_KO_pFA_fwd	TGTTTGCATGTGATTTGTTTTGACCATATGGTAGTTGCGATATTCGTCGCCCTATCTATTTTTGCAACAGACTAATACCCAACTCACTCACTGTTATCTGAAGCTTCGTACGCTGACGGT	For production of transformation cassettes targeting GAL1 locus
CaGAL1_KO_pFA_rev	ACACATACAAACCGATTTTTATAAGAAAGAGTTATACCATGTCAGTTCCTACGTTTGATGATTTATCATTTTATTCCAATGATCAAGAATTAACTAAATTCTGATATCATCGATGAATTCGAG	For production of transformation cassettes targeting GAL1 locus
CaGAL1+1848-F	GGTGATATTAGGTAGTGCTG	Verification of integration GAL1 locus
URA3_rev_AF	gttgtcctaatccatcacct	Verification of integration GAL1 locus
